# Supplementary material for: Oral Administration of Lactobacillus amylovorus Alleviates Diarrhea by Restoring Gut Microbiota and SCFAs in Neonatal Goats
Source: Animals (Basel). 2026 Feb 16;16(4):633. doi: 10.3390/ani16040633 (PMC12937376; doi:10.3390/ani16040633)
Supplement: Supplementary file 1 [file animals-16-00633-s001.zip]

Archive with 5 entries (5 files):
- 0007_32024090604068_(CA)_[27F]_H.pdf
- 0008_32024090604068_(CA)_[1492R]_H.pdf
- LM seq.txt
- LMseq.fasta.txt
- Supplementary File 1, Table S.pdf
